# Supplementary material for: Group V Phospholipase A2 Mediates Endothelial Dysfunction and Acute Lung Injury Caused by Methicillin-Resistant Staphylococcus Aureus
Source: Cells. 2021 Jul 8;10(7):1731. doi: 10.3390/cells10071731 (PMC8304832; doi:10.3390/cells10071731)
Supplement: Supplementary file 1 [file cells-10-01731-s001.zip]

Archive with 1 entries (1 files):
- cells-1203880-Supplementary Figure legends-FINAL and figures.pdf
